# Supplementary material for: Development of a Molecular-Subtype-Associated Immune Prognostic Signature That Can Be Recognized by MRI Radiomics Features in Bladder Cancer
Source: Bioengineering (Basel). 2023 Mar 2;10(3):318. doi: 10.3390/bioengineering10030318 (PMC10045524; doi:10.3390/bioengineering10030318)
Supplement: Supplementary file 1 [file bioengineering-10-00318-s001.zip]

Archive with 1 entries (1 files):
- bioengineering-2052510-supplementary.pdf
